# Supplementary material for: Age-specific associations of RBC folate and several serum folate forms with obesity risk: NHANES 2011–2018
Source: Front Nutr. 2025 Apr 10;12:1547844. doi: 10.3389/fnut.2025.1547844 (PMC12020389; doi:10.3389/fnut.2025.1547844)
Supplement: Supplementary file 1 [file Data_Sheet_1.zip]

Archive with 16 entries (15 files):
- Supplementary Files/
- __MACOSX/._Supplementary Files
- Supplementary Files/Figure S3.docx
- __MACOSX/Supplementary Files/._Figure S3.docx
- Supplementary Files/Figure S2.docx
- __MACOSX/Supplementary Files/._Figure S2.docx
- Supplementary Files/Figure S5.docx
- __MACOSX/Supplementary Files/._Figure S5.docx
- Supplementary Files/Figure S4.docx
- __MACOSX/Supplementary Files/._Figure S4.docx
- Supplementary Files/Table S2.docx
- __MACOSX/Supplementary Files/._Table S2.docx
- Supplementary Files/Table S1.docx
- __MACOSX/Supplementary Files/._Table S1.docx
- Supplementary Files/Figure S1.docx
- __MACOSX/Supplementary Files/._Figure S1.docx
